# Supplementary material for: Novel Chromosome-Borne Accessory Genetic Elements Carrying Multiple Antibiotic Resistance Genes in Pseudomonas aeruginosa
Source: Front Cell Infect Microbiol. 2021 Mar 18;11:638087. doi: 10.3389/fcimb.2021.638087 (PMC8012812; doi:10.3389/fcimb.2021.638087)
Supplement: Supplementary file 1 [file Table_1.xlsx]

## Sheet: sheet1
Table S1. Major features of bacterial strains included in this study
Isolate	Bacterium	Sequence type	Country	Year	Specimen	Host	Source	Accession number
SE5352	Pseudomonas aeruginosa	235	China	2017	Sputum	Homo sapiens	This study	CP054843
SE5331	P. aeruginosa	235	China	2018	Airway secretions	Homo sapiens	This study	CP046402
31130	P. aeruginosa	235	China	2019	Sputum	Homo sapiens	This study	CP060392
201330	P. aeruginosa	3405	China	2013	－	Homo sapiens	This study	CP054623
YT12746	P. aeruginosa	292	China	2012	Blood	Homo sapiens	This study	CP045552
YTSEY8	P. aeruginosa	292	China	－	－	Homo sapiens	This study	CP054581
SE5357	P. aeruginosa	244	China	2016	Sputum	Homo sapiens	This study	CP054844
SE5429	P. aeruginosa	235	China	2012	Urine	Homo sapiens	This study	CP054845
SE5458	P. aeruginosa	235	China	2011	Airway secretions	Homo sapiens	This study	CP046406
